# Supplementary material for: Mega-Dose Vitamin C Ameliorates Nonalcoholic Fatty Liver Disease in a Mouse Fast-Food Diet Model
Source: Nutrients. 2022 May 25;14(11):2195. doi: 10.3390/nu14112195 (PMC9182669; doi:10.3390/nu14112195)
Supplement: Supplementary file 1 [file nutrients-14-02195-s001.zip]

Archive with 1 entries (1 files):
- Revised supplementary figure.pdf
